# Supplementary material for: The origins and genomic diversity of American Civil War Era smallpox vaccine strains
Source: Genome Biol. 2020 Jul 20;21:175. doi: 10.1186/s13059-020-02079-z (PMC7370420; doi:10.1186/s13059-020-02079-z)
Supplement: Supplementary file 2 — Additional file 2: Table S1. Details of the libraries generated from the Mütter Museum vaccination kits and vaccinia virus mapping statistics. [file 13059_2020_2079_MOESM2_ESM.xlsx]

## Sheet: Sheet1
Table S1: Details of the libraries generated from the Mütter Museum vaccination kits and vaccinia virus mapping statistics.
Extract ID	Mutter Collection No.	Extract Source	Subsample Mass	Library prep	Sequencing strategy	Sequencing primer	Total sequenced reads >=35bp	Vaccinia Reference Copenhagen (M35027)
								Total reads mapped M35027 min35bpMQ30	Mean fragment length (bp)	Total unique reads mapped M35027 min35bpMQ30	Average coverage M35027 min35bpMQ30
VK01	Misc-1090	crust	13.2mg	dsLP	shotgun	single	490989	8278	44.9	1032373	282.1x
				dsLP	shotgun	double	16936563	246572	45.3
				ssLP	shotgun	single	1900822	39149	51.7
				dsLP	targeted enrichment	double	3275089	811989	53.9
VK02	17090.3	crust	21.6mg	dsLP	shotgun	single	465950	2454	43.3	686998	177.3x
				dsLP	shotgun	double	26692766	128357	43.4
				ssLP	shotgun	single	271266	1669	47.4
				dsLP	targeted enrichment	double	1317322	577200	50.6
VK05	17090.3	crust	4.3mg	dsLP	shotgun	single	328790	595	43.8	769444	210.9x
				ssLP	shotgun	single	126261	313	46.1
				dsLP	targeted enrichment	double	2237629	768779	52.6
VK08	17831.42.16	tin box with hardened residue	82.2mg	dsLP	shotgun	single	180177	2991	45.3	655537	185.3x
				dsLP	shotgun	double	7220136	105868	45.2
				ssLP	shotgun	single	207931	3275	44.6
				dsLP	targeted enrichment	double	1265929	568093	55.6
VK12	17090.3	tin box	N/A	dsLP	shotgun	single	221088	408	45.4	508759	146.0x
				ssLP	shotgun	single	452837	1081	44.4
				dsLP	targeted enrichment	double	2196669	507459	55.1
VK03	17090.3	glass slides	N/A	ssLP	shotgun	single	67401	3	46.7
				dsLP	targeted enrichment	double	36924	50	54.3
VK06	17090.3	glass slides	N/A	ssLP	shotgun	single	102178	45	42.6
				dsLP	targeted enrichment	double	105	36	54.6
VK09	17831.42.16	glass slides	N/A	dsLP	shotgun	single	268700	384	48.6
				dsLP	shotgun	double	3825792	3598	47.8
				ssLP	shotgun	single	58100	231	40.5
				dsLP	targeted enrichment	double	1726154	7100	51.2
VK13	17090.3	glass slides	N/A	ssLP	shotgun	single	186092	56	47
				dsLP	targeted enrichment	double	698587	134	87.6
VK14	17090.3	lancet	N/A	ssLP	shotgun	single	115876	1	47
				dsLP	targeted enrichment	double	129846	15	43.4
VKB01	N/A	Extraction Blank1	N/A	dsLP	shotgun	single	15933	0	N/A
				dsLP	shotgun	double	209695	0	N/A
				ssLP	shotgun	single	103753	1	78
				dsLP	targeted enrichment	double	2043	0	N/A
VKB02	N/A	Extraction Blank2	N/A	dsLP	shotgun	single	21010	0	N/A
				dsLP	shotgun	double	289897	0	N/A
				ssLP	shotgun	single	83102	13	51.8
				dsLP	targeted enrichment	double	473	0	N/A
VKB02b	N/A	dsLP library blank	N/A	dsLP	targeted enrichment	single	42774	0	N/A
VKLiB	N/A	dsLP library blank	N/A	dsLP	shotgun	single	21754	0	N/A
				dsLP	shotgun	double	312428	0	N/A
VKLiB01	N/A	ssLP library blank	N/A	ssLP	shotgun	single	53563	0	N/A
