# Supplementary material for: The origins and genomic diversity of American Civil War Era smallpox vaccine strains
Source: Genome Biol. 2020 Jul 20;21:175. doi: 10.1186/s13059-020-02079-z (PMC7370420; doi:10.1186/s13059-020-02079-z)
Supplement: Supplementary file 4 — Additional file 4: Table S2. Mapping statistics for human component of libraries VK01, VK02 and VK08. [file 13059_2020_2079_MOESM4_ESM.xlsx]

## Sheet: Sheet1
Table S2: Mapping statistics for human component of libraries VK01, VK02 and VK08.
Extract ID	Mutter Collection No.	Extract Source	Subsample Mass	Library prep	Sequencing strategy	Sequencing primer	Human mitochondrial reference (rCRS)					Human Reference (hg38 Hard Mask)
							Total unique reads mappedrCRS min24bpMQ30	Average mapped fragment length rCRS min24bpMQ30	Average coverage rCRS min24bpMQ30	Human mtDNA haplogroup	Contamination estimate	Total unique reads mapped hg38(Hard Mask) min24bpMQ30	Average mapped fragment length hg38(Hard Mask) min24bpMQ30	Number hg38(Hard Mask) X-mapped reads min24bpMQ30	Number hg38(Hard Mask) Y-mapped reads min24bpMQ30	Percent Y-mapped to X-mapped reads min24bpMQ30	Sex
VK01	Misc-1090	crust	13.2mg	dsLP	shotgun	single	11237	35.7	24.2	H1b	0.01	12409158	35.4	491893	4326	0.0087946	Female
				dsLP	shotgun	double
				ssLP	shotgun	single
VK02	17090.3	crust	21.6mg	dsLP	shotgun	single	15450	34.1	31.8	T2b4f	0.01	18652030	34.1	725663	5828	0.00803128	Female
				dsLP	shotgun	double
				ssLP	shotgun	single
VK05	17090.3	crust	4.3mg	dsLP	shotgun	single	287	35.4	0.6	Undetermined	Undetermined	364888	34.5	7960	632	0.079397	Undetermined
				ssLP	shotgun	single
VK08	17831.42.16	tin box with hardened residue	82.2mg	dsLP	shotgun	single	7070	33.8	14.4	U5b1	0.07	5656429	33.1	125619	9798	0.0779978	Likely Female
				dsLP	shotgun	double
				ssLP	shotgun	single
VK12	17090.3	tin box	N/A	ssLP	shotgun	single	645	33	1.2	Undetermined	Undetermined	694934	32.9	16545	1169	0.0706558	Undetermined
				dsLP	shotgun	single
