# Supplementary material for: The origins and genomic diversity of American Civil War Era smallpox vaccine strains
Source: Genome Biol. 2020 Jul 20;21:175. doi: 10.1186/s13059-020-02079-z (PMC7370420; doi:10.1186/s13059-020-02079-z)
Supplement: Supplementary file 5 — Additional file 5: Table S3. Summary statistics produced by QUAST for SPAdes de novo assemblies of VK01, VK02 and VK08 from shotgun data. [file 13059_2020_2079_MOESM5_ESM.xlsx]

## Sheet: Sheet1
Table S3: Summary statistics produced by QUAST for SPAdes de novo assemblies of VK01, VK02 and VK08 from shotgun data filtered for edit distance of 4 from all library preparation adapters and restricted to molecules at either a minimum of 30, 40, 50 or 60bp.
		VK01	VK02	VK08
Reads filtered min30bp and edit distance 4	Total contigs	700	1597	2238
	Contigs >= 1000 bp	48	93	121
	Total length >=1000bp	289850	351456	432988
	Largest contig	173257	39709	43490
	GC %	40.02	42.31	36.25
	N50	18872	2774	3163
	N75	1033	941	1356
Reads filtered min40bp and edit distance 4	Total contigs	532	1255	1678
	Contigs >= 1000 bp	50	83	141
	Total length >=1000bp	270233	310615	410246
	Largest contig	184623	36450	30884
	GC %	39.66	41.21	36.5
	N50	184623	3321	2168
	N75	1147	1075	1100
Reads filtered min50bp and edit distance 4	Total contigs	496	1228	1450
	Contigs >= 1000 bp	26	101	121
	Total length >=1000bp	233169	246580	227902
	Largest contig	184677	10354	5696
	GC %	37.23	40	36
	N50	184677	2004	1368
	N75	1808	1023	780
Reads filtered min60bp and edit distance 4	Total contigs	1044	730	1239
	Contigs >= 1000 bp	43	85	42
	Total length >=1000bp	207026	137383	65537
	Largest contig	14610	6286	4121
	GC %	34.78	41.48	39.88
	N50	7400	1100	835
	N75	3010	724	617
