# Supplementary material for: The origins and genomic diversity of American Civil War Era smallpox vaccine strains
Source: Genome Biol. 2020 Jul 20;21:175. doi: 10.1186/s13059-020-02079-z (PMC7370420; doi:10.1186/s13059-020-02079-z)
Supplement: Supplementary file 9 — Additional file 9: Table S4. OPXV genomes used for comparison in the phylogenetic analyses. [file 13059_2020_2079_MOESM9_ESM.xlsx]

## Sheet: Sheet1
Table S4: OPXV genomes used for comparison in the phylogenetic analyses.
Accession	Strain	Viral Assignment	Date Collected	Date Sequenced	Propagation	Genome Length	Common Strain/Vaccine Name	Location	Lab Host	Host	PubMed
AF012825	Ectromelia virus strain Moscow	ECTV	Unknown	2003	Cultured and/or passaged	209771		Moscow		Mouse (laboratory)	14675635
AF095689	Vaccinia virus (strain Tian Tan)	VACV	1926	1998	Cultured and/or passaged	189274	Tian Tan	China			Unpublished	* Was used in China from 1926-1954, 1960-1980 (Qin, L. 2013. Genomic analysis of vaccinia virus strain TianTan provides new insights into the evolution and evolutionary relationships between Orthopoxviruses. VIrology 442:1, pg59-66. https://doi.org/10.1016/j.virol.2013.03.025)
AF380138	Monkeypox virus strain Zaire-96-I-16	MPXV	1996	1996	Cultured and/or passaged	196858	Zaire-96-1-16	Democratic Republic of the Congo		Human	11734207
AF438165	Camelpox virus M-96 from Kazakhstan	Camelpox	1996	1996	Cultured and/or passaged	205719	M-96	Kazakhstan: Oblast		Camel	12033760
AF482758	Cowpox virus strain Brighton Red	CPXV	1938	2003	Cultured and/or passaged	224499	Brighton Red	United Kingdom: England		Human	6961398	* Derived from 1876 New York Board of Health strain (in rabbits) and inoculated in mice (Sanchez-Sampedro L, 2015. The evolution of poxvirus vaccines. Viruses, 7:4, pg1726-1803; Parker R.F, 1941. Further studies of the infectious unit of vaccinia. J Exp Med. 74: 3, pg263-81; Bronson L. H., and Parker R. F., 1941. in press; abstract, J. Bact. 4:1, pg56)
AM501482	Vaccinia virus Ankara strain chorioallantois vaccinia virus Ankara (CVA)	VACV	1953	2007	Cultured and/or passaged	192353	Chorioallantois vaccinia virus ankara (CVA) - BN	Turkey	BHK-21, CEF cells		18024893
AY009089	Camelpox virus CMS	Camelpox	1970	2002	Cultured and/or passaged	202205	CMS	Iran		Camel	11907336
AY243312	Vaccinia virus WR	VACV	1876	2003	Cultured and/or passaged	194711	WR (Western Reserve)		Mice cells		7060133
AY313847	Vaccinia virus strain Acambis clone 2000	VACV	2000	2000	Cultured and/or passaged	199234	Acambis				18037545
AY484669	Rabbitpox virus	VACV	1941	2003	Cultured and/or passaged	197731	Rabbitpox-Utrecht			Rabbit	16227218
AY678275	Vaccinia virus strain LC16m8	VACV	1975	2005	Cultured and/or passaged	189158	LC16m8				16140764
AY678276	Vaccinia virus strain Lister	VACV	1892-1952	2004	Cultured and/or passaged	189122	Lister				16140764	* Widely used after 1892 (Sanchez-Sampedro L, 2015. The evolution of poxvirus vaccines. Viruses, 7:4, pg1726-1803; Fenner F, 1988. Smallpox and its Eradication. World Health Organisation, Geneva, Switzerland)
AY678277	Vaccinia virus strain LC16mO	VACV	1975?	2005	Cultured and/or passaged	189157	LC16mO				16140764
DQ011156	Monkeypox virus strain Liberia_1970_184	MPXV	1970	2005	Cultured and/or passaged	200256	Liberia_1970_184	Liberia		Human	16186219
DQ377945	Vaccinia virus strain 3737	VACV	Unknown	2006	Cultured and/or passaged	199377	3737	USA: St. Louis, Missouri	BSC-40		Unpublished
DQ437593	Cowpox virus strain Germany 91-3	CPXV	1991	2006	Cultured and/or passaged	228250		Germany		Human	16873609
DQ437594	Taterapox virus strain Dahomey 1968	Taterapox	1968	2006	Cultured and/or passaged	198050	Dahomey 1968	Benin		Gerbil	16873609
DQ439815	Vaccinia virus strain DUKE	VACV	1970	2006	Cultured and/or passaged	199960	DUKE	USA		Human	17062162
DQ792504	Horsepox virus isolate MNR-76	VACV	1976	2006	Cultured and/or passaged	212633	MNR-76	Mongolia		Horse	16940536
HQ407377	Cowpox virus strain Austria 1999	CPXV	1999	2010	Cultured and/or passaged	221512		Austria		Cat	21858000
HQ420893	Cowpox virus strain Finland_2000_MAN	CPXV	2000	2010	Cultured and/or passaged	222105		Finland		Human	21858000
HQ420894	Cowpox virus strain France_2001_Nancy	CPXV	2001	2010	Cultured and/or passaged	226424		France		Human	21858000
HQ420895	Cowpox virus strain Germany_1980_EP4	CPXV	1980	2010	Cultured and/or passaged	225136		Germany		Elephant	21858000
HQ420896	Cowpox virus strain Germany_1990_2	CPXV	1990	2010	Cultured and/or passaged	220280		Germany		Human	21858000
HQ420897	Cowpox virus strain Germany_1998_2	CPXV	1998	2010	Cultured and/or passaged	224595		Germany		Human	21858000
HQ420898	Cowpox virus strain Germany_2002_MKY	CPXV	2002	2010	Cultured and/or passaged	222555		Germany		Monkey	21858000
HQ420899	Cowpox virus strain Norway_1994_MAN	CPXV	1994	2010	Cultured and/or passaged	220915		Norway		Human	21858000
HQ420900	Cowpox virus strain UK2000_K2984	CPXV	2000	2010	Cultured and/or passaged	221530		United kingdom		Cat	21858000
JN654986	Vaccinia virus strain Dryvax clone DPP21	VACV	2009	2011	Cultured and/or passaged	194916	Dryvax	Canada	BSC-40 cells		21976639
JQ410350	Ectromelia virus ERPV culture-collection ATCC:VR-1431	ECTV	1987	2012	Cultured and/or passaged	206527		China	Monkey kidney BSC-1 cells	Human	22558090
KC813491	Cowpox virus strain BeaBer04/1	CPXV	2004	2013	Cultured and/or passaged	213325		Germany: Berlin		Beaver	24312452
KC813493	Cowpox virus strain HumLit08/1	CPXV	2008	2013	Cultured and/or passaged	215715		Lithuania: Vilnius		Human	24312452
KC813494	Cowpox virus strain HumLue09/1	CPXV	2009	2013	Cultured and/or passaged	213043		Germany: Luebeck		Human	24312452
KC813495	Cowpox virus strain HumMag07/1	CPXV	2007	2013	Cultured and/or passaged	217406		Germany: Megdeburg		Human	24312452
KC813496	Cowpox virus strain HumPad07/1	CPXV	2007	2013	Cultured and/or passaged	200835		Germany: Paderborn		Human	24312452
KC813499	Cowpox virus strain MarLei07/1	CPXV	2007	2013	Cultured and/or passaged	212909		Germany: Leipzig		Mara	24312452
KC813500	Cowpox virus strain MonKre08/4	CPXV	2008	2013	Cultured and/or passaged	197388		Germany: Krefeld		Mongoose	24312452
KC813501	Cowpox virus strain RatAac09/1	CPXV	2009	2013	Cultured and/or passaged	212814		Germany: Aachen		Rat	24312452
KC813502	Cowpox virus strain CatBer07/1	CPXV	2007	2013	Cultured and/or passaged	200528		Germany: Berlin		Cat	24312452
KC813503	Cowpox virus strain RatGer09/1	CPXV	2009	2013	Cultured and/or passaged	221153		Germany: Germering		Rat	24312452
KC813504	Cowpox virus strain RatHei09/1	CPXV	2009	2013	Cultured and/or passaged	208980		Germany: Heidelberg		Rat	24312452
KC813505	Cowpox virus strain RatKre08/2	CPXV	2008	2013	Cultured and/or passaged	221194		Germany: Krefeld		Rat	24312452
KC813506	Cowpox virus strain CatPot07/1	CPXV	2007	2013	Cultured and/or passaged	216271		Germany: Potsdam		Cat	24312452
KC813507	Cowpox virus strain EleGri07/1	CPXV	2007	2013	Cultured and/or passaged	197324		Germany: Grimmen		Elephant	24312452
KC813510	Cowpox virus strain HumGra07/1	CPXV	2007	2013	Cultured and/or passaged	221071		Austria: Graz		Human	24312452
KC813511	Cowpox virus strain HumGri07/1	CPXV	2007	2013	Cultured and/or passaged	209262		Germany: Grimmen		Human	24312452
KF179385	Vaccinia virus	VACV	2005	2013	Cultured and/or passaged	184572	Brazil Serro 2	Brazil		Human	24312452
KF866253	Vaccinia virus WAU86/88-1	VACV	1986	2013	Cultured and/or passaged	187723	WAU86/88-1	Poland			24407630
KJ125439	Vaccinia virus strain IHD-W clone IHDW1	VACV	2013	2014	Cultured and/or passaged	195821	IHD-W	Canada	BSC-40 cells		25410873
KJ563295	Ectromelia virus Naval	ECTV	1996	2014	Cultured and/or passaged	207428	Naval	USA		Mouse	24999046
KM044310	Vaccinia virus strain Tashkent clone TKT4	VACV	2014	2014	Cultured and/or passaged	181617	Tashkent	Canada	BSC-40 cells		25410873
KP233807	Vaccinia virus strain L-IVP	VACV	Unknown	2014	Cultured and/or passaged	186498	L-IVP	Russia			25358248
KP849469	Monkeypox virus isolate Boende_DRC_2008	MPXV	2008	2015	Cultured and/or passaged	197422	Boende_DRC_2008	Democratic Republic of the Congo		Human	25912718
KT013210	Vaccinia virus isolate Cantagalo virus CM01	VACV	1999	2015	Cultured and/or passaged	181774	IOC	Brazil		Cow	26378174
KT184691	Vaccinia virus strain IOC clone B388	VACV	1981	2015	Cultured and/or passaged	192017	B388	Brazil	BSC-40		26378174	* Strain IOC was provided to authors in 1981 (Medaglia M.L.G. 2015. Genomic Analysis, Phenotype, and Virulence of the Historical Brazilian Smallpox Vaccine Strain IOC: Implications for the Origins and Evolutionary Relationships of Vaccinia Virus. J Virol, 89L:23, pg11909-11925, DOI: 10.1128/JVI.01833-15)
KX061501	Vaccinia virus strain Lister	VACV	pre-1980	2016	Cultured and/or passaged	187893	Lister Butantan	Brazil			27340056
KX781953	Vaccinia virus strain L-IVP clone 14	VACV	1971	2016	Cultured and/or passaged	194378	L-IVP	Russia			Unpublished	*Widely used in the Intensified Smallpox Eradication Programme after 1971 (Shvalov A.N., 2016. Complete Genome Sequence of Vaccinia Virus Strain L-IVP. Genome Announc. 4:3, e00372-16, doi: 10.1128/genomeA.00372-16); Fenner F, 1988. Smallpox and its eradication. World Health Organisation, Geneva, Switzerland )
KY358055	Variola virus strain VD21	VARV	1654	2016	Direct Sequencing	185517	VD21	Lithuania: Vilnius		Human	27939314
KY369926	Cowpox virus strain Kostroma_2015	CPXV	2015	2016	Cultured and/or passaged	223595		Russia		Human	27917750
KY463519	Cowpox virus strain Germany_1971_EP1	CPXV	1971	2017	Cultured and/or passaged	214707		Germany		Elephant	25455900
KY549144	Cowpox virus isolate CPXV_Catpox5wv1	CPXV	1982	2017	Cultured and/or passaged	224952		United Kingdom: England		Cheetah	28486428
KY549145	Cowpox virus isolate CPXV_K428	CPXV	2000	2017	Cultured and/or passaged	225263		United Kingdom: England		Wildcat	28486428
KY549146	Cowpox virus isolate CPXV_K779	CPXV	2000	2017	Cultured and/or passaged	196570		United Kingdom: England		Wildcat	28486428
KY549147	Cowpox virus isolate CPXV_K780	CPXV	2000	2017	Cultured and/or passaged	196768		United Kingdom: England		Wildcat	28486428
KY549148	Cowpox virus isolate CPXV_1639	CPXV	2000	2017	Cultured and/or passaged	224936		United Kingdom: England		Wildcat	28486428
KY549149	Cowpox virus isolate CPXV_K2739	CPXV	2000	2017	Cultured and/or passaged	225395		United Kingdom: England		Wildcat	28486428
KY549151	Cowpox virus isolate Norwayfeline	CPXV	1995	2017	Cultured and/or passaged	217955		Norway		Wildcat	28486428
LN864566	Cowpox virus strain FM2292	CPXV	2011	2015	Cultured and/or passaged	227639		Germany		Vole	26311891
LN879483	Cowpox virus strain CPXV Amadeus 2015	CPXV	2015	2015	Direct Sequencing	222069		Germany		Horse	27159333
M35027.1	Vaccinia virus Copenhagen	VACV	1959-62	1990	Cultured and/or passaged	191737	Copenhagen	Copenhagen			2219722	* Complications from the Copenhagen vaccine ceased its use, only being used from 1959-1962 (Fenner F 1988. Smallpox and its eradication. World Health Organisation, Geneva, Switzerland)
MF477237.1	Vaccinia virus strain Mulfords1902	VACV	1902	2017	Direct Sequencing	196464		USA: Philadelphia		Human	29020595
MG599038.1	Buffalopox virus isolate Karachi 2005	VACV	2005	2017	Cultured and/or passaged	195630	Buffalopox	Pakistan		Human	29798925
U94848	Vaccinia virus strain Ankara, complete genomic sequence	VACV	1974	1997	Cultured and/or passaged	177923	MVA			Human	9601507
X69198	Variola virus	VARV	1967	1992	Cultured and/or passaged	185578	major	India		human	8384129
X94355	Cowpox virus strain GRI-90	CPXV	1990	2003	Cultured and/or passaged	223666		Russia		Human	8963248
Y16780	Variola minor virus	VARV	1966	1998	Cultured and/or passaged	186986	minor	Brazil		human	Unpublished
VK01	Vaccinia virus	VACV	1866	2018	Direct Sequencing	184677	VK01	USA: Philadelphia		Human
VK02	Vaccinia virus	VACV	Unknown	2018	Direct Sequencing	184677	VK02	USA: Philadelphia		Human
VK05	Vaccnina virus	VACV	Unknown	2019	Direct sequencing	184677	VK05	USA: Philadelphia		Human
VK08	Vaccinia virus	VACV	1873	2018	Direct Sequencing	184677	VK08	USA: Philadelphia		Human
VK12	Vaccinia virus	VACV	1859	2019	Direct Sequencing	184677	VK05	USA: Philadelphia		Human
