# Supplementary material for: The origins and genomic diversity of American Civil War Era smallpox vaccine strains
Source: Genome Biol. 2020 Jul 20;21:175. doi: 10.1186/s13059-020-02079-z (PMC7370420; doi:10.1186/s13059-020-02079-z)
Supplement: Supplementary file 12 — Additional file 12: Table S5. OPXV genomes used for bait design. [file 13059_2020_2079_MOESM12_ESM.xlsx]

## Sheet: Sheet1
Table S5: OPXV genomes used for bait design.
GenBank accession	Viral assignment	Strain
AF012825	Ectromelia	Moscow
AF095689	VACV	TianTan
AF380138	MPXV	Zaire-96-I-16
AF438165	Camelpox	M-96Kazakhstan
AF482758	CPXV	BrightonRed
AM501482	VACV	Ankarachorioallantois
AY009089	Camelpox	CMS
AY243312	VACV	WR
AY313847	VACV	Acambisclone2000
AY313848	VACV	Acambisclone3
AY484669	VACV	Rabbitpox
AY603355	VACV	Acambis3000ModifiedVirusAnkara
AY603973	MPXV	WRAIR7-61
AY678275	VACV	LC16m8
AY678276	VACV	Lister
AY678277	VACV	LC16mO
AY741551	MPXV	SierraLeone
AY753185	MPXV	COP-58
DQ011153	MPXV	USA-2003-044
DQ011154	MPXV	Congo-2003-358
DQ011155	MPXV	Zaire1979-005
DQ011156	MPXV	Liberia1970-184
DQ011157	MPXV	USA-2003-039
DQ121394	VACV	ListercloneVACV107e
DQ377945	VACV	3737
DQ437580	VARV	Afghanistan1970Variolator4
DQ437581	VARV	Bangladesh1975v75-550Banu
DQ437582	VARV	ChinaHorn1948
DQ437583	VARV	Congo1970
DQ437584	VARV	Germany1958Heidelberg
DQ437585	VARV	India1964-7124Vellore
DQ437586	VARV	India1964-7125Vellore
DQ437587	VARV	Iran1972-2602Tabriz
DQ437588	VARV	Nepal1973
DQ437589	VARV	Pakistan1969RafigLahore
DQ437590	VARV	Somalia1977
DQ437591	VARV	Sumatra1970V70-222
DQ437592	VARV	Syria1972-V72-199
DQ437593	CPXV	Germany91-3
DQ437594	Taterapox	Dahomey1968
DQ439815	VACV	DUKE
DQ441416	VARV	BeninDahomey1968v68-59
DQ441417	VARV	Botswana1972-v72-143
DQ441418	VARV	Botswana1973-v73-225
DQ441419	VARV	Brazil1966v66-39SaoPaulo
DQ441420	VARV	Bangladesh1974nurislam
DQ441422	VARV	Bangladesh1974
DQ441423	VARV	Congo9-1970v74-227Gispen
DQ441424	VARV	Ethiopia1972-Eth16-R14-1X-72-Addis
DQ441425	VARV	Ethiopia1972-Eth17-R14-1X-72-Addis
DQ441426	VARV	Guinea1969-005
DQ441427	VARV	India1953Kali-Muthu-M50-Madras
DQ441428	VARV	India1953NewDelhi
DQ441429	VARV	Japan1946YamadaMS-2A-Tokyo
DQ441430	VARV	Japan1951HarperMasterseed
DQ441431	VARV	Japan1951StillwellMasterseed
DQ441432	VARV	Korea1947LeeMasterseed
DQ441433	VARV	Kuwait1967-K1629
DQ441434	VARV	Niger1969-001importationfromNigeria
DQ441435	VARV	SouthAfrica1965-102-Natal-Ingwavuma
DQ441436	VARV	SouthAfrica1965-103-Tvaal-Nelspruit
DQ441437	VARV	SierraLeone1969V68-258
DQ441438	VARV	Somalia1977V77-1252
DQ441439	VARV	Somalia1977V77-1605
DQ441440	VARV	Sudan1947Juba
DQ441441	VARV	Sudan1947Rumbec
DQ441442	VARV	Sumatra1970V70-228
DQ441443	VARV	Tanzania1965kembula
DQ441444	VARV	UnitedKingdom1946Harvey
DQ441445	VARV	UnitedKingdom1946HindenMiddlesex
DQ441446	VARV	UnitedKingdom1947HigginsStaffordshire
DQ441447	VARV	UnitedKingdom1952Butler
DQ441448	VARV	Yugoslavia1972-V72-164
DQ792504	VACV	Horsepox-MNR-76
EF675191	VACV	MVATGN33.1ModifiedVirusAnkara
EU410304	VACV	GLV-1h68
HM172544	MPXV	Zaire1979-005
HQ407377	CPXV	Austria1999
HQ420893	CPXV	Finland-2000-MAN
HQ420894	CPXV	France-2001-Nancy
HQ420895	CPXV	Germany-1980-EP4
HQ420896	CPXV	Germany-1990-2
HQ420897	CPXV	Germany-1998-2
HQ420898	CPXV	Germany-2002-MKY
HQ420899	CPXV	Norway-1994-MAN
HQ420900	CPXV	UK2000-K2984
HQ857562	MPXV	V79-I-005
HQ857563	MPXV	D14Lknockout
JN654976	VACV	DryvaxDPP9
JN654977	VACV	DryvaxDPP10
JN654978	VACV	DryvaxDPP11
JN654979	VACV	DryvaxDPP12
JN654980	VACV	DryvaxDPP13
JN654981	VACV	DryvaxDPP15
JN654982	VACV	DryvaxDPP16
JN654983	VACV	DryvaxDPP17
JN654984	VACV	DryvaxDPP19
JN654985	VACV	DryvaxDPP20
JN654986	VACV	DryvaxDPP21
JQ410350	Ectromelia	ERPVculture-collectionATCC:VR-1431
JX489135	VACV	TiantancloneTT8
JX489136	VACV	TiantancloneTT9
JX489137	VACV	TiantancloneTT10
JX489138	VACV	TiantancloneTT11
JX489139	VACV	TiantancloneTT12
JX878407	MPXV	DRC06-0950
JX878408	MPXV	DRC06-0970
JX878409	MPXV	DRC06-0999
JX878410	MPXV	DRC06-1070
JX878411	MPXV	DRC06-1075
JX878412	MPXV	DRC06-1076
JX878413	MPXV	DRC07-0045
JX878414	MPXV	DRC07-0046
JX878415	MPXV	DRC07-0092
JX878416	MPXV	DRC07-0093
JX878417	MPXV	DRC07-0104
JX878418	MPXV	DRC07-0120
JX878419	MPXV	DRC07-0275
JX878420	MPXV	DRC07-0283
JX878421	MPXV	DRC07-0286
JX878422	MPXV	DRC07-0287
JX878423	MPXV	DRC07-0337
JX878424	MPXV	DRC07-0338
JX878425	MPXV	DRC07-0354
JX878426	MPXV	DRC07-0450
JX878427	MPXV	DRC07-0480
JX878428	MPXV	DRC07-0514
JX878429	MPXV	DRC07-0662
KC207810	VACV	TianTancloneTP3
KC207811	VACV	TianTancloneTP5
KC257459	MPXV	Sudan2005-01
KC257460	MPXV	DRCYandongi1985
KC813491	CPXV	BeaBer04/1
KC813492	CPXV	HumLan08/1
KC813493	CPXV	HumLit08/1
KC813494	CPXV	HumLue09/1
KC813495	CPXV	HumMag07/1
KC813496	CPXV	HumPad07/1
KC813497	CPXV	JagKre08/1
KC813498	CPXV	JagKre08/2
KC813499	CPXV	MarLei07/1
KC813500	CPXV	MonKre08/4
KC813501	CPXV	RatAac09/1
KC813502	CPXV	CatBer07/1
KC813503	CPXV	RatGer09/1
KC813504	CPXV	RatHei09/1
KC813505	CPXV	RatKre08/2
KC813506	CPXV	CatPot07/1
KC813507	CPXV	EleGri07/1
KC813508	CPXV	HumAac09/1
KC813509	CPXV	HumBer07/1
KC813510	CPXV	HumGra07/1
KC813511	CPXV	HumGri07/1
KC813512	CPXV	HumKre08/1
KF179385	VACV	BrazilSerro2
KF866253	VACV	WAU86/88-1
KJ125438	VACV	DryvaxDPP25
KJ125439	VACV	IHD-WcloneIHDW1
KJ563295	Ectromelia	Naval
KJ642612	MPXV	Ikubi
KJ642613	MPXV	Congo-8
KJ642614	MPXV	UTC
KJ642615	MPXV	W-Nigeria
KJ642616	MPXV	PCH
KJ642617	MPXV	Nigeria-SE-1971
KJ642618	MPXV	Cameroon-1990
KJ642619	MPXV	Gabon-1988
KM044309	VACV	TashkentTKT3
KM044310	VACV	TashkentTKT4
KP143769	Raccoonpox	Herman
KP233807	VACV	L-IVP
KP768318	Camelpox	0408151v
KP849469	MPXV	Boende-DRC-2008
KP849470	MPXV	CotedIvoire-1971
KP849471	MPXV	Yambuku-DRC-1985
KT013210	VACV	CantagaloCM01
KT184690	VACV	IOCcloneB141
KT184691	VACV	IOCcloneB388
KU749309	Raccoonpox	85A
KU749310	Skunkpox	WA
KU749311	Volepox	CA
KX061501	VACV	Lister
KX781953	VACV	L-IVPclone14
KY358055	VARV	VD21-Lithuania17C
KY369926	CPXV	Kostroma-2015
KY463519	CPXV	Germany-1971-EP1
KY549144	CPXV	Catpox5wv1
KY549145	CPXV	K428
KY549146	CPXV	K779
KY549147	CPXV	K780
KY549148	CPXV	1639
KY549149	CPXV	K2739
KY549150	CPXV	K4207
KY549151	CPXV	Norwayfeline
LN864565	CPXV	Ratpox09
LN864566	CPXV	FM2292
LN879483	CPXV	Amadeus2015
VACCG	VACV	Copenhagen
VARCG	VARV	Bangladesh-1975
X69198	VARV	India1967
X94355	CPXV	GRI-90
Y16780	VARV	Brazil/Garcia-alastrim
