# Supplementary material for: The origins and genomic diversity of American Civil War Era smallpox vaccine strains
Source: Genome Biol. 2020 Jul 20;21:175. doi: 10.1186/s13059-020-02079-z (PMC7370420; doi:10.1186/s13059-020-02079-z)
Supplement: Supplementary file 14 — Additional file 14: Table S6. BLASTX, Bowtie2, and taxonomic k-mer annotation of VK02 reads against CARD reference sequences. [file 13059_2020_2079_MOESM14_ESM.xlsx]

## Sheet: Sheet1
Table S6: BLASTX, Bowtie2, and taxonomic k-mer annotation of VK02 reads against CARD reference sequences.
Antibiotic Resistance Ontology Term	Resistance Mechanism	Best BLASTX HSP (# amino acids)	Number of Bowtie2 Mapped Reads	Average Percent Coverage of Reference Alleles	Average Length Coverage of Reference Alleles (bp)	Average MAPQ	Reference DB	Pathogen-of-Origin Kmer Identified Reads
mepA	antibiotic efflux	17	32	3.5	40.59	0	CARD; Resistomes & Variants	23 Staphylococcus aureus
tet(38)	antibiotic efflux	22	42	3.63	44.26	1.71	Resistomes & Variants	36 Staphylococcus aureus
arlR	antibiotic efflux regulator	15	23	7.54	46	3.63	Resistomes & Variants	10 Staphylococcus aureus
arlS	antibiotic efflux regulator	18	70	5.71	51.18	4	Resistomes & Variants	43 Staphylococcus aureus
mepR	antibiotic efflux regulator	16	10	12.44	40.89	6.67	Resistomes & Variants	8 Staphylococcus aureus
mgrA	antibiotic efflux regulator	14	21	15.68	45.07	4	Resistomes & Variants	3 Staphylococcus aureus
